# Supplementary material for: Reciprocal Homer1a and Homer2 Isoform Expression Is a Key Mechanism for Muscle Soleus Atrophy in Spaceflown Mice
Source: Int J Mol Sci. 2021 Dec 22;23(1):75. doi: 10.3390/ijms23010075 (PMC8744925; doi:10.3390/ijms23010075)
Supplement: Supplementary file 1 [file ijms-23-00075-s001.zip]

Archive with 1 entries (1 files):
- ijms-1374574-supplementary.pdf
